# Supplementary material for: Functional Ultrastructure of the Excretory Gland Cell in Zoonotic Anisakids (Anisakidae, Nematoda)
Source: Cells. 2019 Nov 17;8(11):1451. doi: 10.3390/cells8111451 (PMC6912704; doi:10.3390/cells8111451)
Supplement: Supplementary file 1 [file cells-08-01451-s001.zip]

Archive with 3 entries (2 files):
- scan-01099__rec.avi
- __MACOSX/
- __MACOSX/._scan-01099__rec.avi
